# Supplementary material for: Quinolone Resistance and Zoonotic Potential of Corynebacterium ulcerans from Domestic Animals in Brazil
Source: Antibiotics (Basel). 2025 Aug 20;14(8):843. doi: 10.3390/antibiotics14080843 (PMC12383154; doi:10.3390/antibiotics14080843)
Supplement: Supplementary file 1 [file antibiotics-14-00843-s001.zip]

Archive with 1 entries (1 files):
- antibiotics-3756259-supplementary.pdf
